# Supplementary material for: Lactiplantibacillus plantarum strains KABP011, KABP012, and KABP013 modulate bile acids and cholesterol metabolism in humans
Source: Cardiovasc Res. 2024 Mar 25;120(7):708–22. doi: 10.1093/cvr/cvae061 (PMC11135648; doi:10.1093/cvr/cvae061)
Supplement: cvae061_Supplementary_Data [file cvae061_supplementary_data.zip]

Archive with 3 entries (3 files):
- Padro et al _Suppl Material&Methods __ CVR-2023-0906R1.pdf
- Padro et al _Suppl Tables & Suppl Figures__ CVR-2023-0906R1.pdf
- Padro et al-STROBE_checklist_CVR-2023-0906R1.pdf
